# Supplementary material for: Detection of African swine fever virus utilizing the portable MatMaCorp ASF detection system
Source: Transbound Emerg Dis. 2021 Dec 21;69(5):2600–8. doi: 10.1111/tbed.14411 (PMC9786863; doi:10.1111/tbed.14411)
Supplement: Supplementary file 1 — Supporting Information [file TBED-69-2600-s002.xlsx]

## Sheet: Negative samples
											Standard ASFV C-SAND Assay					High Sensitivity ASFV C-SAND Assay
Sample ID	Animal ID	Tissue	Storage Time (Days)	Storage Temp (°C)	Cutting Method	Ct A	Ct B	Ct C	Avg Ct	StDev Ct	ASF1	ASF2	ASF3	Pig	Detected	ASF1	ASF2	ASF3	Pig	Detected
227	80	Bone Marrow	3	4	Hole Punch						ND	ND	ND	ND	No	ND	ND	ND	Positive	No
228	55	Bone Marrow	3	4	Hole Punch	Undetermined	Undetermined	Undetermined	Undetermined	N/A	ND	ND	ND	Positive	No	ND	ND	ND	ND	No
229	55	Liver	3	4	Hole Punch						ND	ND	ND	Positive	No	ND	ND	ND	ND	No
230	80	Liver	3	4	Hole Punch						ND	ND	ND	Positive	No	ND	ND	ND	Positive	No
231	55	Lymph Node	3	4	Hole Punch						ND	ND	ND	ND	No	ND	ND	ND	ND	No
232	80	Lymph Node	3	4	Hole Punch						ND	ND	ND	Positive	No	ND	ND	ND	Positive	No
233	80	Muscle	3	4	Hole Punch						ND	ND	ND	Positive	No	ND	ND	ND	Positive	No
234	55	Muscle	3	4	Hole Punch	Undetermined	Undetermined	Undetermined	Undetermined	N/A	ND	ND	ND	Positive	No	ND	ND	ND	Positive	No
235	80	Pinna (Ear)	3	4	Hole Punch	Undetermined	Undetermined	Undetermined	Undetermined	N/A	ND	ND	ND	ND	No	ND	ND	ND	ND	No
236	80	Pinna (Ear)	3	4	Hole Punch						ND	ND	ND	Positive	No	ND	ND	ND	ND	No
237	55	Pinna (Ear)	3	4	Hole Punch	Undetermined	Undetermined	Undetermined	Undetermined	N/A	ND	ND	ND	Positive	No	ND	ND	ND	ND	No
238	55	Skin	3	4	Hole Punch						ND	ND	ND	Positive	No	ND	ND	ND	ND	No
239	80	Skin	3	4	Hole Punch						ND	ND	ND	Positive	No	ND	ND	ND	Positive	No
240	80	Spleen	3	4	Hole Punch						ND	ND	ND	ND	No	ND	ND	ND	Positive	No
241	55	Spleen	3	4	Hole Punch	Undetermined	Undetermined	Undetermined	Undetermined	N/A	ND	ND	ND	ND	No	ND	ND	ND	ND	No
