# Supplementary material for: Detection of African swine fever virus utilizing the portable MatMaCorp ASF detection system
Source: Transbound Emerg Dis. 2021 Dec 21;69(5):2600–8. doi: 10.1111/tbed.14411 (PMC9786863; doi:10.1111/tbed.14411)
Supplement: Supplementary file 2 — Supporting Information [file TBED-69-2600-s001.xlsx]

## Sheet: Source data
													Standard ASFV C-SAND Assay					High Sensitivity ASFV C-SAND Assay
Sample ID	Animal ID	Tissue	Storage Time (Days)	Storage Temp (°C)	Cutting Method	Ct A	Ct B	Ct C	Ct D	Ct E	Avg Ct	StDev Ct	ASF1	ASF2	ASF3	Pig	Detected	ASF1	ASF2	ASF3	Pig	Detected
1	92	Spleen	0	4	Scalpel	18.6532	18.6459	18.8441			18.7144	0.112382	ND	Positive	Positive	Positive	Yes	Positive	Positive	Positive	Positive	Yes
2	92	Lymph Node	0	4	Scalpel	17.3279	17.4005	17.7194			17.4826	0.208263	ND	ND	ND	ND	No	ND	ND	ND	ND	No
3	92	Bone Marrow	0	4	Scalpel	23.5686	23.794	23.9253			23.7626	0.180421	ND	Positive	Positive	Positive	Yes	Positive	Positive	Positive	Positive	Yes
4	92	Muscle	0	4	Scalpel	24.9906	24.9891	25.0849			25.0215	0.0549001	ND	Positive	Positive	Positive	Yes	Positive	Positive	Positive	Positive	Yes
5	92	Tonsil	0	4	Scalpel	23.1651	23.6856	23.9133			23.588	0.383568	ND	ND	ND	ND	No	ND	ND	Positive	Positive	Yes
6	92	Muscle	0	-80	Scalpel	28.1998	28.1456	28.1983			28.1812	0.0308689	ND	ND	ND	Positive	No	Positive	Positive	Positive	Positive	Yes
7	92	Spleen	1	4	Scalpel	20.331	21.255	21.3238			20.9699	0.554381	ND	Positive	Positive	Positive	Yes	Positive	Positive	Positive	ND	Yes
8	92	Spleen	1	37	Scalpel	20.0183	20.0298	19.852			19.9667	0.099513					Not Tested					Not Tested
9	92	Lymph Node	1	4	Scalpel	20.5737	20.9566	20.9863			20.8388	0.230132	ND	Positive	Positive	Positive	Yes	Positive	Positive	Positive	Positive	Yes
10	92	Lymph Node	1	37	Scalpel	22.964	22.9875	22.9816			22.9777	0.012216					Not Tested					Not Tested
11	92	Bone Marrow	1	4	Scalpel	25.4454	25.7208	25.6027			25.5896	0.138155	ND	Positive	Positive	Positive	Yes					Not Tested
12	92	Bone Marrow	1	37	Scalpel	28.3746	28.4341	28.503			28.4373	0.0642625	ND	ND	ND	Positive	No	Positive	Positive	Positive	Positive	Yes
13	92	Muscle	1	4	Scalpel	27.2555	27.3009	27.3426			27.2997	0.0435718	ND	Positive	Positive	Positive	Yes					Not Tested
14	92	Muscle	1	37	Scalpel	26.5848	26.6631	26.7021			26.65	0.0597318	ND	Positive	Positive	Positive	Yes					Not Tested
15	92	Tonsil	1	4	Scalpel	20.1766	20.2261	19.7497			20.0508	0.261936					Not Tested	Positive	Positive	Positive	ND	Yes
16	92	Tonsil	1	37	Scalpel	26.1106	25.5417	25.719			25.7904	0.291117					Not Tested					Not Tested
17	92	Spleen	2	4	Scalpel	18.9639	19.0643	18.9408			18.9897	0.065658					Not Tested					Not Tested
18	92	Lymph Node	2	4	Scalpel	21.0705	21.0384	20.9857			21.0315	0.0428406					Not Tested					Not Tested
19	92	Bone Marrow	2	4	Scalpel	27.0163	27.0992	27.0698			27.0617	0.0420501	ND	Positive	Positive	Positive	Yes					Not Tested
20	92	Muscle	2	4	Scalpel	25.4159	25.7162	25.7527			25.6283	0.18484	ND	Positive	Positive	Positive	Yes	Positive	Positive	Positive	Positive	Yes
21	92	Tonsil	2	4	Scalpel	21.5026	21.5059	21.5109			21.5065	0.00413834					Not Tested					Not Tested
22	92	Spleen	3	37	Scalpel	21.3426	21.5364	21.2336			21.3709	0.15334					Not Tested					Not Tested
23	92	Muscle	3	37	Scalpel	28.5748	28.7687	29.2069			28.8501	0.323816	ND	Positive	Positive	Positive	Yes	Positive	Positive	Positive	Positive	Yes
24	93	Spleen	0	4	Scalpel	18.4506	18.3081	18.4368			18.3985	0.0786139	ND	ND	ND	ND	No	Positive	Positive	Positive	ND	Yes
25	93	Lymph Node	0	4	Scalpel	28.9772	29.2162	29.4243			29.2059	0.223712	ND	ND	ND	ND	No	ND	ND	ND	ND	No
26	93	Bone Marrow	0	4	Scalpel	25.4968	26.4701	26.617			26.1946	0.608808	ND	Positive	Positive	ND / Positive	Yes	Positive	Positive	Positive	ND	Yes
27	93	Muscle	0	4	Scalpel	25.5855	25.6039	25.5936			25.5944	0.00922944	ND	Positive	Positive	Positive	Yes	Positive	Positive	Positive	ND	Yes
28	93	Tonsil	0	4	Scalpel	28.1493	28.0566	27.8083			28.0047	0.176299	ND	ND	ND	ND	No	ND	ND	ND	ND	No
29	93	Spleen	1	4	Scalpel	20.6045	19.9487	20.0532			20.2021	0.352343					Not Tested					Not Tested
30	93	Lymph Node	1	4	Scalpel	23.941	23.8924	23.6048			23.8127	0.181689	ND	ND	ND	ND	No	Positive	Positive	Positive	ND	Yes
31	93	Bone Marrow	1	4	Scalpel	28.0422	27.9682	27.9834			27.9979	0.0390864	ND	Positive	Positive	Positive	Yes					Not Tested
32	93	Muscle	1	4	Scalpel	27.5486	27.7641	27.4827			27.5984	0.1472	ND	ND	ND	ND	No	Positive	Positive	Positive	ND	Yes
33	93	Tonsil	1	4	Scalpel	26.4816	26.0871	26.0784			26.2157	0.230324					Not Tested					Not Tested
34	93	Spleen	1	37	Scalpel	24.3645	23.9651	23.7277			24.0191	0.321806					Not Tested					Not Tested
35	93	Lymph Node	1	37	Scalpel	27.7839	27.6715	27.5913			27.6822	0.0967797					Not Tested					Not Tested
36	93	Bone Marrow	1	37	Scalpel	27.7145	27.6934	27.5858			27.6646	0.069006	ND	ND	ND	ND	No					Not Tested
37	93	Muscle	1	37	Scalpel	36.3943	35.9245	36.9406			36.4198	0.508533	ND	ND	ND	ND	No	ND	Positive	Positive	ND	Yes
38	93	Tonsil	1	37	Scalpel	28.5297	28.312	28.3744			28.4054	0.112104					Not Tested					Not Tested
39	94	Spleen	0	4	Scalpel	24.2495	24.2467	24.0768			24.191	0.0989073	ND	Positive	Positive	Positive	Yes					Not Tested
40	94	Lymph Node	0	4	Scalpel	23.9862	24.009	23.9872			23.9941	0.0128946	ND	ND	ND	ND	No	Positive	Positive	Positive	Positive	Yes
41	94	Bone Marrow	0	4	Scalpel	27.8024	28.0092	27.9273			27.913	0.104115	ND	ND	ND	Positive	No	Positive	Positive	Positive	Positive	Yes
42	94	Muscle	0	4	Scalpel	27.3346	27.2722	27.407			27.3379	0.0674174	ND	ND	ND	ND	No	ND	ND	ND	ND	No
43	94	Tonsil	0	4	Scalpel	27.8152	27.6966	27.5994			27.7037	0.108065					Not Tested	ND	ND	ND	ND	No
44	95	Spleen	0	4	Scalpel	20.1654	19.8116	19.8941			19.957	0.185103					Not Tested	Positive	Positive	Positive	ND	Yes
45	95	Lymph Node	0	4	Scalpel	29.0603	27.2056	26.6548			27.6403	1.26027					Not Tested	ND	ND	ND	ND	No
46	95	Bone Marrow	0	4	Scalpel	26.9823	26.961	27.043			26.9955	0.0425415	ND	Positive	Positive	Positive	Yes	Positive	Positive	Positive	Positive	Yes
47	95	Muscle	0	4	Scalpel	22.523	22.5698	22.5427			22.5452	0.0235343	ND	Positive	Positive	ND	Yes	Positive	Positive	Positive	ND	Yes
48	95	Tonsil	0	4	Scalpel	23.4597	23.6462	23.6824			23.5961	0.119483					Not Tested	ND	ND	Positive	ND	Yes
49	96	Spleen	0	4	Scalpel	19.6025	19.6054	19.3559			19.5213	0.14319					Not Tested	Positive	Positive	Positive	Positive	Yes
50	96	Lymph Node	0	4	Scalpel	21.7633	21.6533	21.5598			21.6588	0.101848					Not Tested	ND	Positive	Positive	Positive	Yes
51	96	Bone Marrow	0	4	Scalpel	22.6375	22.6933	22.7125			22.6811	0.0389743	ND	Positive	Positive	Positive	Yes					Not Tested
52	96	Muscle	0	4	Scalpel	26.4574	26.6105	26.6079			26.5586	0.0876137					Not Tested	Positive	Positive	Positive	Positive	Yes
53	96	Tonsil	0	4	Scalpel	22.1633	22.3442	22.2407			22.2494	0.0907607					Not Tested	Positive	Positive	Positive	Positive	Yes
54	92	Lymph Node	3	4	Scalpel	24.4626	24.4779	24.5539			24.4981	0.0488798					Not Tested					Not Tested
55	92	Bone Marrow	3	4	Scalpel	29.7707	29.7319	29.7093			29.7373	0.0310434					Not Tested					Not Tested
56	92	Muscle	3	4	Scalpel	27.442	27.4048	27.3692			27.4053	0.0364245	ND	Positive	Positive	Positive	Yes	Positive	Positive	Positive	Positive	Yes
57	92	Tonsil	3	4	Scalpel	26.542	26.6225	26.3403			26.5016	0.145394					Not Tested					Not Tested
58	92	Lymph Node	3	37	Scalpel	34.0953	34.3845	34.2047			34.2282	0.146021					Not Tested					Not Tested
59	92	Tonsil	3	37	Scalpel	34.8636	35.1068	34.8333			34.9346	0.149913					Not Tested					Not Tested
60	93	Spleen	2	4	Scalpel	19.2198	19.2816	19.1294			19.2103	0.0765543					Not Tested					Not Tested
61	93	Lymph Node	2	4	Scalpel	26.0237	26.2402	26.0515			26.1052	0.117806					Not Tested					Not Tested
62	93	Bone Marrow	2	4	Scalpel	26.1288	26.1503	26.2159			26.165	0.04536	ND	Positive	Positive	Positive	Yes					Not Tested
63	93	Muscle	2	4	Scalpel	28.317	27.8543	27.6417			27.9377	0.345302	ND	ND	ND	ND	No	Positive	Positive	Positive	ND	Yes
64	93	Tonsil	2	4	Scalpel	25.1914	25.4948	25.2832			25.3231	0.155604					Not Tested					Not Tested
65	93	Lymph Node	2	37	Scalpel	35.8314	35.9333	34.6926			35.4858	0.688764					Not Tested					Not Tested
66	93	Tonsil	2	37	Scalpel	28.9976	28.6592	28.7499			28.8023	0.17514					Not Tested					Not Tested
67	93	Spleen	2	37	Scalpel	23.0736	23.308	23.1842			23.1886	0.117274	ND	Positive	Positive	ND	Yes					Not Tested
68	93	Muscle	2	37	Scalpel	25.4757	25.4787	25.4734			25.4759	0.00265718	ND	Positive	Positive	ND	Yes					Not Tested
69	94	Spleen	2	4	Scalpel	20.7715	20.7193	20.6557			20.7155	0.0579504					Not Tested					Not Tested
70	94	Lymph Node	2	4	Scalpel	24.4987	24.4108	24.417			24.4421	0.0490505					Not Tested					Not Tested
71	94	Bone Marrow	2	4	Scalpel	24.9912	24.9878	24.9678			24.9823	0.0126393	ND	Positive	Positive	Positive	Yes					Not Tested
72	94	Muscle	2	4	Scalpel	27.9845	28.0756	28.1758			28.0786	0.0956922	ND	ND	ND	Positive	No	Positive	Positive	Positive	Positive	Yes
73	94	Tonsil	2	4	Scalpel	26.2267	25.4496	25.6751			25.7838	0.399819					Not Tested					Not Tested
74	95	Lymph Node	2	4	Scalpel	24.2479	24.2069	24.2361			24.2303	0.0211049					Not Tested					Not Tested
75	95	Tonsil	2	4	Scalpel	23.3204	23.3693	23.4557			23.3818	0.0684981					Not Tested					Not Tested
76	95	Spleen	2	4	Scalpel	19.3497	19.4694	19.6197			19.4796	0.135263					Not Tested					Not Tested
77	95	Muscle	2	4	Scalpel	26.9544	22.9584	22.962			24.2916	2.30604	ND	Positive	Positive	Positive	Yes					Not Tested
78	95	Bone Marrow	2	4	Scalpel	25.7439	25.6915	25.6937			25.7097	0.0296348	Positive	Positive	Positive	Positive	Yes					Not Tested
79	96	Lymph Node	2	4	Scalpel	22.0932	22.0083	22.3173			22.1396	0.159655					Not Tested					Not Tested
80	96	Tonsil	2	4	Scalpel	22.2488	22.2763	22.2203			22.2485	0.0280041					Not Tested					Not Tested
81	96	Spleen	2	4	Scalpel	21.1709	21.1316	21.0883			21.1302	0.0413121					Not Tested					Not Tested
82	96	Muscle	2	4	Scalpel	23.6673	23.5987	23.5571			23.6077	0.0556319	ND	ND	ND	ND	No	Positive	Positive	Positive	Positive	Yes
83	96	Bone Marrow	2	4	Scalpel	21.0655	20.9941	20.934			20.9979	0.0658379					Not Tested					Not Tested
84	93	Oral Fluid (Swab)	0	4													Not Tested	Positive	ND	Positive	ND	Yes
85	93	Bone Marrow	2	37	Scalpel	30.1935	30.3728	30.3165			30.2943	0.091689	ND	ND	ND	Positive	No	Positive	Positive	Positive	ND	Yes
86	92	Spleen	7	4	Scalpel	25.9583	25.9219	25.7088			25.863	0.134736					Not Tested					Not Tested
87	92	Lymph Node	7	4	Scalpel	30.2532	30.4277	30.3357			30.3389	0.0872922					Not Tested					Not Tested
88	92	Muscle	7	4	Scalpel	29.7337	29.7641	29.7114			29.7364	0.0264658	ND	ND	ND	Positive	No	Positive	Positive	Positive	Positive	Yes
89	92	Tonsil	7	4	Scalpel	28.5684	28.7039	28.6916			28.6546	0.0749274					Not Tested					Not Tested
90	93	Spleen	6	4	Scalpel	21.9118	21.7455	21.8412			21.8328	0.0834353					Not Tested					Not Tested
91	93	Lymph Node	6	4	Scalpel	24.9982	24.7809	24.8395			24.8729	0.112427					Not Tested					Not Tested
92	93	Bone Marrow	6	4	Scalpel	31.4838	31.3826	31.4659			31.4441	0.0539628	ND	ND	ND	ND	No	Positive	Positive	Positive	ND	Yes
93	93	Muscle	6	4	Scalpel	29.8837	29.9768	29.7352			29.8652	0.121875	ND	Positive	ND	Positive	Yes	Positive	Positive	Positive	Positive	Yes
94	93	Tonsil	6	4	Scalpel	27.6429	27.4814	27.3605			27.4949	0.141658	ND	ND	ND	ND	No	Positive	Positive	Positive	ND	Yes
95	94	Spleen	5	4	Scalpel	20.0683	20.021	19.9807			20.0233	0.0438843					Not Tested					Not Tested
96	94	Lymph Node	5	4	Scalpel	24.421	24.5363	24.4394			24.4656	0.0619419					Not Tested					Not Tested
97	94	Bone Marrow	5	4	Scalpel	25.398	25.4577	25.5211			25.4589	0.0615484					Not Tested					Not Tested
98	94	Muscle	5	4	Scalpel	32.3891	32.3031	32.4561			32.3828	0.0766608					Not Tested					Not Tested
99	94	Tonsil	5	4	Scalpel	27.0791	27.1543	27.1076			27.1137	0.038001					Not Tested					Not Tested
100	95	Spleen	5	4	Scalpel	20.6249	20.6332	20.7787			20.6789	0.0864793					Not Tested					Not Tested
101	95	Lymph Node	5	4	Scalpel	24.0772	24.095	24.0341			24.0688	0.031292					Not Tested					Not Tested
102	95	Bone Marrow	5	4	Scalpel	25.2727	25.3105	25.3104			25.2979	0.0218238	Positive	Positive	Positive	Positive	Yes	Positive	Positive	Positive	ND	Yes
103	95	Muscle	5	4	Scalpel	26.8068	26.8194	26.9639			26.8634	0.0872634	ND	Positive	Positive	Positive	Yes					Not Tested
104	95	Tonsil	5	4	Scalpel	24.2214	24.1791	24.1335			24.178	0.0439392					Not Tested					Not Tested
105	96	Spleen	5	4	Scalpel	20.2714	20.3324	20.3649			20.3229	0.0474736					Not Tested					Not Tested
106	96	Lymph Node	5	4	Scalpel	24.7412	24.756	24.7003			24.7325	0.0288703					Not Tested					Not Tested
107	96	Bone Marrow	5	4	Scalpel	24.2717	24.2759	24.3295			24.2924	0.0322115					Not Tested					Not Tested
108	96	Muscle	5	4	Scalpel	24.7453	24.7727	24.6038			24.7073	0.0906779	ND	ND	ND	ND	No					Not Tested
109	96	Tonsil	5	4	Scalpel	21.4023	21.4005	21.2995			21.3674	0.058838					Not Tested					Not Tested
110	96	Bone Marrow	0	-80	Hole Punch	28.4377	28.3098	28.3222			28.3566	0.0705534					Not Tested					Not Tested
111	96	Muscle	0	-80	Hole Punch	34.9786	34.9511	34.4482			34.7926	0.298578					Not Tested	Positive	Positive	Positive	Positive	Yes
112	92	Muscle	123	4	Scalpel	30.657	30.7846	30.8587			30.7668	0.102067	ND	ND	ND	Positive	No	Positive	Positive/ND	Positive	Positive	Yes
113	95	Bone Marrow	0	-80	Hole Punch	35.9598	36.3734	34.4152	34.4942	34.6458	35.1777	0.918258					Not Tested	Positive	ND	ND	ND	Yes
114	95	Muscle	0	-80	Hole Punch	31.9652	32.1309	30.647	30.7399	30.6057	31.2177	0.761781					Not Tested	Positive	Positive	Positive	ND	Yes
115	95	Tonsil	0	-80	Hole Punch	36.3772	36.3816	34.9326	35.0497	35.0334	35.5549	0.754023					Not Tested					Not Tested
116	96	Spleen	0	-80	Hole Punch	28.2116	28.1689	26.9504	26.8859	26.8972	27.4228	0.701145					Not Tested					Not Tested
117	96	Lymph Node	0	-80	Hole Punch	35.9751	36.1499	33.8789	34.5013	34.9455	35.0901	0.967088					Not Tested					Not Tested
118	96	Bone Marrow	0	-80	Hole Punch	28.7053	28.7053	27.4863	27.5548	27.9668	28.0837	0.596458					Not Tested					Not Tested
119	96	Muscle	0	-80	Hole Punch	35.4975	35.3988	33.4723	33.5749	33.9311	34.3749	0.995028					Not Tested	ND	Positive	Positive	Positive	Yes
120	96	Tonsil	0	-80	Hole Punch	28.1351	28.1504	26.9638	26.9284	26.9421	27.424	0.656335					Not Tested					Not Tested
121	92	Spleen	0	-80	Hole Punch	23.5372	23.5369	23.3648	23.3777	23.3876	23.4408	0.0882124					Not Tested					Not Tested
122	92	Lymph Node	0	-80	Hole Punch	34.0421	34.2976	33.8888	33.9108	33.8679	34.0014	0.17894					Not Tested					Not Tested
123	92	Bone Marrow	0	-80	Hole Punch	29.0055	29.0284	28.9622	28.9811	29.0599	29.0074	0.0385238					Not Tested					Not Tested
124	92	Tonsil	0	-80	Hole Punch	28.9882	28.9737	28.5684	28.7039	28.6916	28.7852	0.186489					Not Tested					Not Tested
125	92	Spleen	3	4	Hole Punch	22.0716	22.2253	21.8021	21.971	21.8569	21.9854	0.169792					Not Tested					Not Tested
126	93	Lymph Node	0	-80	Hole Punch	25.4692	25.4423	24.9121	24.8777	24.7833	25.0969	0.331061					Not Tested					Not Tested
127	93	Bone Marrow	0	-80	Hole Punch	33.6686	33.6423	32.6592	32.5341	32.7054	33.0419	0.563643					Not Tested	Positive	Positive	ND	ND	Yes
128	93	Muscle	0	-80	Hole Punch	31.5224	31.5866	30.6205	30.6558	30.6356	31.0042	0.503046					Not Tested					Not Tested
129	Pool	Oral Fluid (Chew Rope) 1dpc	N/A	-80		Undetermined	Undetermined	Undetermined			Undetermined	N/A					Not Tested	ND	ND	ND	Positive	No
130	Pool	Oral Fluid (Chew Rope) 3dpc	N/A	-80		40.3688	38.9054	Undetermined			39.6371	1.03473					Not Tested	ND	ND	ND	Positive	No
131	Pool	Oral Fluid (Chew Rope) 5dpc	N/A	-80		Undetermined	Undetermined	Undetermined			Undetermined	N/A					Not Tested	ND	ND	ND	Positive	No
132	Pool	Oral Fluid (Chew Rope) 5dpc	N/A	-80		32.9965	33.0869	32.9706			33.018	0.0610667					Not Tested	Positive	ND	Positive	Positive	Yes
133	93	Oral Fluid (Swab)	0	4		36.4528	35.6037	35.702			35.9195	0.464428	ND	ND	ND	ND	No	Positive	Positive	Positive	ND	Yes
134	94	Oral Fluid (Swab)	0	4		36.4405	36.1898	36.0398			36.2234	0.202471	ND	ND	ND	ND	No	ND	ND	Positive	Positive	Yes
135	95	Oral Fluid (Swab)	0	4		30.0448	30.0013	30.1052			30.0504	0.0521807					Not Tested	Positive	Positive	Positive	ND	Yes
136	96	Oral Fluid (Swab)	0	4		31.7155	31.8795	31.703			31.766	0.0985156					Not Tested	Positive	ND	Positive	Positive	Yes
137	93	Tonsil	0	-80	Hole Punch	28.5548	28.353	27.965	27.977		28.2124	0.290734					Not Tested					Not Tested
138	94	Spleen	0	-80	Hole Punch	24.0825	22.8243	22.8965	22.9039		23.1768	0.604889					Not Tested					Not Tested
139	94	Lymph Node	0	-80	Hole Punch	28.3716	27.0021	27.0213	27.058		27.3633	0.672656					Not Tested					Not Tested
140	94	Bone Marrow	0	-80	Hole Punch	32.127	30.8609	30.8208	30.8217		31.1576	0.646506					Not Tested					Not Tested
141	94	Muscle	0	-80	Hole Punch	31.8715	30.3748	30.6767	30.4251		30.837	0.702143					Not Tested					Not Tested
142	94	Tonsil	0	-80	Hole Punch	34.6066	32.9682	33.2228	33.1344		33.483	0.756465					Not Tested					Not Tested
143	95	Spleen	0	-80	Hole Punch	20.6331	19.3659	19.4113	19.4546		19.7162	0.612296					Not Tested					Not Tested
144	95	Lymph Node	0	-80	Hole Punch	23.5578	22.2154	22.1584	22.2178		22.5374	0.680808					Not Tested					Not Tested
145	93	Spleen	0	-80	Hole Punch	24.7738	24.8081	23.5185	23.6171	23.5749	24.0585	0.669673					Not Tested					Not Tested
146	39	Pinna (Ear)	397	4	Hole Punch	29.9477	29.8413	26.5183			28.7691	1.95001	ND	ND	Positive	Positive	Yes	ND	Positive	Positive	ND	Yes
147	41-A	Pinna (Ear)	397	4	Hole Punch	27.0063	26.6809	26.5183			26.7352	0.248491	Positive	ND	Positive	Positive	Yes	ND	Positive	Positive	Positive	Yes
148	42	Pinna (Ear)	397	4	Hole Punch	24.4198	24.271	24.4165			24.3691	0.0849698	ND	ND	Positive	Positive	Yes	Positive	Positive	Positive	Positive	Yes
149	42	Bone Marrow		4	Hole Punch	27.678	27.6061	27.626			27.6367	0.0371139	ND	ND	Positive	Positive	Yes	ND	Positive	Positive	ND	Yes
150	38	Pinna (Ear)	390	4	Hole Punch	31.2109	31.7253	31.3924			31.4429	0.260897	ND	ND	Positive	Positive	Yes	Positive	Positive	Positive	Positive	Yes
151	38	Pinna (Ear)	390	4	Hole Punch	31.732	31.6866	31.5203			31.6463	0.11145	ND	ND	Positive	Positive	Yes	ND	Positive	Positive	Positive	Yes
152	40	Pinna (Ear)	390	4	Hole Punch	30.5705	30.4902	30.3191			30.4599	0.128395	ND	ND	ND	Positive	No	ND	Positive	Positive	Positive	Yes
153	39	Pinna (Ear)	120	-80	Hole Punch	28.8558	28.9705	29.0652			28.9639	0.104834	ND	ND	Positive	Positive	Yes	ND	ND	ND	ND	No
154	41	Pinna (Ear)	120	-80	Hole Punch	25.5867	25.8037	25.9026			25.7643	0.16161	Positive	ND	Positive	Positive	Yes	ND	ND	Positive	Positive	Yes
155	42	Pinna (Ear)	120	-80	Hole Punch	25.0296	25.0197	25.4144			25.1545	0.225079	Positive	ND	Positive	Positive	Yes	ND	ND	ND	ND	No
156	40	Pinna (Ear)	111	-80	Hole Punch	31.0496	31.1975	31.2786			31.1752	0.116075	ND	ND	Positive	Positive	Yes	ND	ND	Positive	ND	Yes
157	38	Pinna (Ear)	57	-80	Hole Punch	Undetermined	Undetermined	Undetermined			Undetermined	N/A	ND	ND	ND	Positive	No					Not Tested
158	39	Pinna (Ear)	57	-80	Hole Punch	28.9755	29.1579	29.2661			29.1332	0.146853	ND	ND	Positive	Positive	Yes					Not Tested
159	40	Pinna (Ear)	57	-80	Hole Punch	35.2279	35.6456	36.5663			35.8132	0.684767	ND	ND	ND	Positive	No	ND	ND	ND	Positive	No
160	41	Pinna (Ear)	57	-80	Hole Punch	26.3419	26.5968	26.6552			26.5313	0.166588	ND	ND	Positive	Positive	Yes	Positive	Positive	Positive	ND	Yes
161	38	Pinna (Ear)	60	4	Hole Punch	40.9975	Undetermined	Undetermined			40.9975	N/A	ND	ND	ND	Positive	No	ND	ND	ND	Positive	No
162	39	Pinna (Ear)	60	4	Hole Punch	29.4734	29.2741	29.2625			29.3366	0.118537	ND	ND	ND	Positive	No	ND	ND	Positive	Positive	Yes
163	40	Pinna (Ear)	60	4	Hole Punch	38.2912	36.3703	Undetermined			37.3307	1.35828	ND	ND	ND	Positive	No	ND	ND	ND	Positive	No
164	41	Pinna (Ear)	60	4	Hole Punch	26.8797	26.8879	26.7739			26.8472	0.0636029	Positive	ND	Positive	Positive	Yes	Positive	Positive	Positive	ND	Yes
165	42	Pinna (Ear)	57	-80	Hole Punch	29.0126	30.7415	29.1797			29.6446	0.953603	ND	ND	Positive	Positive	Yes	ND	Positive	Positive	Positive	Yes
166	42	Pinna (Ear)	60	4	Hole Punch	30.7563	30.7415	30.9492			30.8157	0.115874	ND	ND	Positive	Positive	Yes	Positive	ND	Positive	Positive	Yes
167	39	Pinna (Ear)	124	-80	Hole Punch	30.7005	30.9451	30.6152			30.7536	0.171232	ND	ND	Positive	Positive	Yes	ND	ND	Positive	ND	Yes
168	41	Pinna (Ear)	124	-80	Hole Punch	26.6025	26.6319	26.589			26.6078	0.021917	ND	ND	Positive	Positive	Yes	Positive	ND	Positive	Positive	Yes
169	42	Pinna (Ear)	124	-80	Hole Punch	25.2554	25.0564	25.1471			25.1529	0.099597	Positive	ND	Positive	Positive	Yes	Positive	ND	Positive	Positive	Yes
170	39	Skin	2	-80	Hole Punch	28.2789	28.6633	28.6543			28.5322	0.219401	ND	ND	ND	ND	No	ND	ND	ND	ND	No
171	41	Skin	2	-80	Hole Punch	25.68	25.7412	25.8279			25.7497	0.0743246	ND	ND	ND	ND	No	ND	ND	ND	ND	No
172	38	Skin		-80	Hole Punch	32.3246	32.4136	32.4025			32.3802	0.048469	ND	ND	Positive	Positive	Yes	Positive	Positive	Positive	ND	Yes
173	40	Skin		-80	Hole Punch	28.504	28.8592	28.8593			28.7408	0.20512	ND	ND	Positive	Positive	Yes	Positive	Positive	Positive	ND	Yes
174	38	Spleen		-80	Hole Punch	33.0515	31.8087	33.0561			32.6387	0.71885	ND	ND	ND	Positive	No	ND	ND	ND	ND	No
175	39	Spleen	2	-80	Hole Punch	24.2163	25.6767	25.644			25.179	0.833888	Positive	ND	Positive	Positive	Yes	Positive	Positive	Positive	Positive	Yes
176	40	Spleen		-80	Hole Punch	26.6067	27.2376	25.4442			26.4295	0.909764	Positive	ND	Positive	Positive	Yes	Positive	Positive	Positive	Positive	Yes
177	41	Spleen	2	-80	Hole Punch	23.9123	24.7446	25.8613			24.8394	0.977937					Not Tested	ND	Positive	Positive	ND	Yes
178	42	Spleen	2	-80	Hole Punch	20.9802	20.9887	20.9528			20.9739	0.0187854	ND	ND	Positive	ND	Yes	Positive	Positive	Positive	Positive	Yes
179	42	Skin	2	-80	Hole Punch	27.3092	27.2775	27.4023			27.3297	0.0649023					Not Tested	Positive	Positive	Positive	Positive	Yes
180	39	Bone Marrow	2	-80	Hole Punch	29.0019	28.9124	28.996			28.9701	0.050049	ND	ND	ND	ND	No	ND	Positive	ND	Positive	Yes
181	39	Liver	2	-80	Hole Punch	27.3502	27.4453	27.4817			27.4257	0.0679028	ND	ND	Positive	Positive	Yes	Positive	Positive	Positive	ND	Yes
182	41	Liver	2	-80	Hole Punch	22.982	23.1276	23.1472			23.0856	0.0902946	Positive	ND	Positive	Positive	Yes	Positive	Positive	Positive	Positive	Yes
183	42	Liver	2	-80	Hole Punch	23.9402	23.9769	24.0335			23.9836	0.0470212	Positive	ND	Positive	Positive	Yes	Positive	Positive	Positive	Positive	Yes
184	38	Bone Marrow		-80	Hole Punch	30.5781	30.6486	30.4883			30.5717	0.0803712	ND	ND	ND	ND	No	Positive	Positive	Positive	Positive	Yes
185	38	Liver		-80	Hole Punch	29.132	29.8882	29.3397			29.4533	0.390717	ND	ND	ND	ND	No	Positive	Positive	Positive	ND	Yes
186	40	Bone Marrow		-80	Hole Punch	30.4138	30.2206	30.3636			30.3326	0.100247	ND	ND	Positive	Positive	Yes	ND	Positive	ND	Positive	Yes
187	40	Liver		-80	Hole Punch	25.8379	25.9744	25.9299			25.9141	0.0696037	Positive	ND	Positive	Positive	Yes	Positive	Positive	Positive	ND	Yes
188	39	Muscle	2	-80	Hole Punch	31.6565	31.7305	31.7917			31.7262	0.0676949	ND	ND	ND	ND	No	Positive	Positive	Positive	ND	Yes
189	41-A	Muscle	2	-80	Hole Punch	29.0719	29.3595	29.3952			29.2755	0.177273	ND	ND	ND	Positive	No	Positive	Positive	Positive	Positive	Yes
190	42	Muscle	2	-80	Hole Punch	29.1433	28.9616	29.0231			29.0427	0.0924281	ND	ND	Positive	Positive	Yes	Positive	Positive	Positive	Positive	Yes
191	41	Bone Marrow	2	-80	Hole Punch	27.1036	27.0896	27.0607			27.0847	0.0218921	ND	ND	Positive	Positive	Yes	Positive	Positive	Positive	Positive	Yes
192	42	Bone Marrow	2	-80	Hole Punch	26.6641	27.0566	26.9659			26.8955	0.205482	ND	ND	ND	ND	No	ND	ND	ND	ND	No
193	38	Muscle		-80	Hole Punch	35.3529	35.1495	35.1523			35.2182	0.116654	ND	ND	ND	Positive	No	Positive	ND	Positive	Positive	Yes
194	40	Muscle		-80	Hole Punch	32.4052	32.5691	32.6857			32.5533	0.140917	ND	ND	ND	Positive	No	Positive	Positive	Positive	ND	Yes
195	39	Spleen		-80	Hole Punch	24.1429	24.159	24.1024			24.1348	0.0292005	Positive	ND	Positive	Positive	Yes	Positive	Positive	Positive	ND	Yes
196	41-A	Spleen		-80	Hole Punch	21.061	21.1428	21.0133			21.0724	0.0654962	Positive	ND	Positive	Positive	Yes	Positive	Positive	Positive	Positive	Yes
197	38	Spleen		4	Hole Punch	28.4728	28.534	28.5137			28.5069	0.0311746	Positive	ND	Positive	Positive	Yes	Positive	Positive	Positive	ND	Yes
198	40	Spleen		-80	Hole Punch	23.6418	23.6432	23.4801			23.5884	0.0937714	Positive	ND	Positive	ND	Yes	Positive	Positive	Positive	ND	Yes
199	38	Blood		4		36.4711	35.7695	35.9285			36.0564	0.367869	ND	ND	ND	Positive	No	ND	ND	ND	Positive	No
200	39	Blood		4		26.802	26.6855	26.811			26.7661	0.0700174	Positive	Positive	Positive	Positive	Yes	Positive	Positive	Positive	Positive	Yes
201	40	Blood		4		29.8877	29.8005	29.8302			29.8395	0.0443458	Positive	Positive	Positive	Positive	Yes	Positive	Positive	Positive	Positive	Yes
202	41	Blood		4		26.892	27.0309	26.9909			26.9713	0.0714715	Positive	Positive	Positive	ND	Yes	Positive	Positive	Positive	ND	Yes
203	42	Blood		4		26.892	27.0309	26.9909			26.9713	0.0714715	Positive	Positive	Positive	Positive	Yes	Positive	Positive	Positive	Positive	Yes
204	40	Blood		4		27.3424	27.2687	27.4223			27.3445	0.0768052	Positive	Positive	Positive	ND	Yes	Positive	Positive	Positive	ND	Yes
205	38	Blood		-80		34.0957	33.8317	33.6471			33.8582	0.225455	Positive	Positive	Positive	Positive	Yes	ND	Positive	ND	Positive	Yes
206	39	Blood		-80		27.8767	27.8372	27.8726			27.8621	0.0217358	Positive	Positive	Positive	Positive	Yes	Positive	Positive	Positive	Positive	Yes
207	40	Blood		-80		29.2774	29.3634	29.3053			29.3154	0.0438781	Positive	Positive	Positive	Positive	Yes	Positive	Positive	Positive	Positive	Yes
208	41	Blood		-80		24.4798	24.8551	24.5414			24.6254	0.20131	Positive	Positive	Positive	ND	Yes	Positive	Positive	Positive	ND	Yes
209	42	Blood		-80		28.6655	28.6782	28.6212			28.655	0.029922	Positive	Positive	Positive	Positive	Yes	Positive	Positive	Positive	Positive	Yes
210	39	Blood		4		28.6123	28.6641	28.5752			28.6172	0.0446268	Positive	ND	Positive	ND	Yes	Positive	Positive	Positive	ND	Yes
211	41	Blood		4		23.5144	23.6286	23.5139			23.5523	0.0660547	Positive	Positive	Positive	Positive	Yes	Positive	Positive	Positive	Positive	Yes
212	42	Blood		4		25.1458	25.2686	25.1748			25.1964	0.0641849	Positive	Positive	Positive	Positive	Yes	Positive	Positive	Positive	Positive	Yes
213	19-68	Blood (Blood Card)	5	4	Blood Card Punch	21.3659	21.5852	21.531			21.494	0.114247					Not Tested	Positive	Positive	Positive	ND	Yes
214	19-68	Blood (Blood Card)	5	4	Blood Card Punch	21.1736	21.3312	21.3769			21.2939	0.10666					Not Tested	Positive	Positive	Positive	ND	Yes
215	P19-01	Blood (Blood Card)			Blood Card Punch	37.9733	36.4212	38.0036			37.466	0.904991					Not Tested	Positive	Positive	Positive	ND	Yes
216	P19-02	Blood (Blood Card)			Blood Card Punch	26.5757	26.5942	26.6518			26.6073	0.0396892					Not Tested	Positive	Positive	Positive	Positive	Yes
217	P19-06	Blood (Blood Card)			Blood Card Punch	24.2038	24.4196	24.4244			24.3493	0.12601					Not Tested	Positive	Positive	Positive	Positive	Yes
218	43	Blood (Blood Card)			Blood Card Punch	25.0814	25.1396	24.8851			25.0354	0.133358					Not Tested	Positive	Positive	Positive	ND	Yes
219	42	Blood (Blood Card)			Blood Card Punch	26.4332	26.457	26.5322			26.4741	0.0516921					Not Tested	Positive	Positive	Positive	Positive	Yes
220	39	Blood (Blood Card)			Blood Card Punch	28.9121	28.9787	28.9649			28.9519	0.0351628					Not Tested	Positive	Positive	Positive	ND	Yes
221	41	Blood (Blood Card)			Blood Card Punch	24.7458	24.6718	24.7437			24.7204	0.0421534					Not Tested	Positive	Positive	Positive	Positive	Yes
222	989	Oral Fluid (Swab)		4		32.7583	32.4733	32.7943			32.6753	0.175878	ND	ND	ND	ND	No					Not Tested
223	990	Oral Fluid (Swab)		4		30.139	30.1912	30.1714			30.1672	0.0263459	ND	Positive	ND	ND	Yes					Not Tested
224	991	Oral Fluid (Swab)		4		31.7979	31.4296	31.7431			31.6568	0.198723	ND	Positive	ND	ND	Yes					Not Tested
225	992	Oral Fluid (Swab)		4		28.2465	28.2798	28.3321			28.2861	0.0431144	ND	Positive	Positive	ND	Yes					Not Tested
226	993	Oral Fluid (Swab)		4		26.6634	26.9032	26.8335			26.8	0.123391	ND	Positive	Positive	Positive	Yes					Not Tested
